# Supplementary material for: Impact of NSD1 Alternative Transcripts in Actin Filament Formation and Cellular Division Pathways in Fibroblasts
Source: Genes (Basel). 2024 Aug 24;15(9):1117. doi: 10.3390/genes15091117 (PMC11431170; doi:10.3390/genes15091117)
Supplement: Supplementary file 1 [file genes-15-01117-s001.zip]

Archive with 1 entries (1 files):
- genes-3110090-supplementary.pdf
